# Supplementary material for: Three-dimensional mapping and functional analysis of sympathetic innervation in aortic perivascular adipose tissue
Source: Life Metab. 2026 Jun 8;5(4):loag015. doi: 10.1093/lifemeta/loag015 (PMC13342707; doi:10.1093/lifemeta/loag015)
Supplement: loag015_Supplementary_Data [file loag015_supplementary_data.zip]

Archive with 2 entries (2 files):
- Supplementary Movie_S1.mp4
- Supplementary Information - tu-clear.docx
